# Supplementary material for: Accurate Electroadhesion Force Measurements of Electrostrictive Polymers: The Case of High Performance Plasticized Terpolymers
Source: Polymers (Basel). 2021 Dec 22;14(1):24. doi: 10.3390/polym14010024 (PMC8747691; doi:10.3390/polym14010024)
Supplement: Supplementary file 1 [file polymers-14-00024-s001.zip]

Archive with 1 entries (1 files):
- polymers-1471059-supplementary.pdf
